# Supplementary material for: Polymer Coated Oncolytic Adenovirus to Selectively Target Hepatocellular Carcinoma Cells
Source: Pharmaceutics. 2021 Jun 24;13(7):949. doi: 10.3390/pharmaceutics13070949 (PMC8309094; doi:10.3390/pharmaceutics13070949)
Supplement: Supplementary file 1 [file pharmaceutics-13-00949-s001.zip]

Archive with 1 entries (1 files):
- pharmaceutics-1237595-SI.pdf
